# Supplementary material for: Gain of power of the general regression model compared to Cochran-Armitage Trend tests: simulation study and application to bipolar disorder
Source: BMC Genet. 2017 Mar 10;18:24. doi: 10.1186/s12863-017-0486-6 (PMC5345257; doi:10.1186/s12863-017-0486-6)
Supplement: Additional file 1: — Table S1. and Table S2. reported the power of GRM and CAT tests to detect association for a P-value threshold of 1.0E-5 (Table S1) or 1.0E-7 (Table S2) using a sample size of 2000 cases/2000 controls. Table S1. GRM and CAT tests’ powers to detect association (P-value threshold ≤1.0E-5; N = 2000 cases/2000 controls). Table S2. GRM and CAT tests’ powers to detect association (P-value threshold ≤1.0E-7; N = 2000 cases/2000 controls) (ZIP 301 kb) [file 12863_2017_486_MOESM1_ESM.zip]

Archive with 2 entries (2 files):
- GRM_Dizier_Table_S2.pdf
- GRM_Dizier_Table_S1.pdf
