# Supplementary material for: Gain of power of the general regression model compared to Cochran-Armitage Trend tests: simulation study and application to bipolar disorder
Source: BMC Genet. 2017 Mar 10;18:24. doi: 10.1186/s12863-017-0486-6 (PMC5345257; doi:10.1186/s12863-017-0486-6)
Supplement: Additional file 3: — Appendix S1. and Appendix S2. reported shell and Pearl scripts which included PLINK commands [19]) used to analyze real dataset and to perform all simulations, computation of type I error and power estimations. (ZIP 33 kb) [file 12863_2017_486_MOESM3_ESM.zip]

Archive with 2 entries (2 files):
- GRM_Dizier_AppendixS2.docx
- GRM_Dizier_AppendixS1.docx
